# Supplementary material for: Inflammasome activity is controlled by ZBTB16-dependent SUMOylation of ASC
Source: Nat Commun. 2023 Dec 20;14:8465. doi: 10.1038/s41467-023-43945-1 (PMC10733316; doi:10.1038/s41467-023-43945-1)
Supplement: Supplementary file 4 — Source Data [file 41467_2023_43945_MOESM4_ESM.xlsx]

## Sheet: Figure 1b
Inflammation score
Control	MSU
WT	WT	Asc-/-	Zbtb16-/-	Zbtb16fl/flLysMcre
0	4	1	1	1
0	5	1	1	2
1	3	0	0	1
	4	2	1	1
Control WT vs MSU WT	P=0.00112
MSU WT vs Asc-/-	P=0.002

## Sheet: Figure 1d
Total neutrophils (106)
	WT			Asc-/-			Zbtb16-/-			Zbtb16fl/fl			Zbtb16fl/fl LysMcre
PBS	0.12	0.13	0.15	0.15	0.14	0.114	0.12	0.105	0.104	0.2	0.15	0.3	0.12	0.15	0.13
MSU	4.59	3.92	4.35	0.92	0.67	0.58	1.24	1.32	1.01	4	3.1	2.5	1.35	1.13	1.62
		p
MSU	WT vs Asc-/-	8.62457e-05
	WT vs zbtb16-/-	0.000139803
	Zbtb16fl/fl vs zbtb16fl/fl LysMcre	0.0161312

## Sheet: Figure 1e
IL1ꞵ
	WT			Asc-/-			Zbtb16-/-			Zbtb16fl/fl			Zbtb16fl/fl LysMcre
PBS	3	2	5	4.2	3.1	2.5	5.3	4.2	3.6	1	3	5	6	5	10
MSU	119.4	102.7	105.6	15.6	15.2	16.4	21.5	22.6	24.5	109	90	120	19.8	16.5	22.6
		P
MSU	WT vs Asc-/-	5.47049e-05
	WT vs Zbtb16-/-	7.84962e-05
	Zbtb16fl/fl vs Zbtb16fl/fl LysMcre	0.000632196

## Sheet: Figure1 f
IL6
	WT			Asc-/-			Zbtb16-/-			Zbtb16fl/fl			Zbtb16fl/fl LysMcre
PBS	50	42	35	40	35	44	45	25	46	24	45	35	45	55	40
MSU	420	400	350	400	250	300	350	450	318	450	400	380	320	390	430

## Sheet: Figure 2a
IL1ꞵ
	WT			zbtb16-/-
MOCK	30	35	32	35	40	38
LPS+Nig	10000	12000	10050	2300	2000	2100
LPS+ATP	9000	8100	8000	5000	3100	3000
LPS+Silica	16000	13000	14300	4000	3200	3300
LPS+MSU	2000	1800	1950	500	700	450
	p
LPS+Nig	0.000210207
LPS+ATP	0.0029842
LPS+Silica	0.000268448
LPS+MSU	0.000148373

## Sheet: Figure 2b
IL18
	WT			zbtb16-/-
MOCK	10	20	15	15	30	20
LPS+Nig	650	740	600	200	180	220
	P
LPS+Nig	0.000404043

## Sheet: Figure 2e
Peitoneal Macrophages IL1ꞵ
	WT			Zbtb16-/-
MOCK	60	40	45	40	30	34
LPS+TcdB	5317.99	4986.17	4530	4156.05	4114.52	3928
C.difficile	5152.1	4903.2	4803	3075.4	2986	3100.5
	p
LPS+TcdB	0.0212635
C.difficile	6.47729e-05
BMDM IL1ꞵ
	WT			Zbtb16-/-
MOCK	15	20	22	40	14	23
LPS+TcdB	1470	1252	1410	739	859	1035
C.difficile	1474	1571	1707	1093	1103	1110
	p
LPS+TcdB	0.00976188
C.difficile	0.00206331

## Sheet: Figure 2f
Peritomeal Macrophages LDH release(%)
	WT			Zbtb16-/-
MOCK	6.74	2.79	4	2.57	1.93	2.05
LPS+NIG	23.69	22.3	26.2	16.49	12.85	18.2
LPS+TcdB	15.8	12.31	13.1	7.71	8.14	9.2
	p
LPS+NIG	0.0134771
LPS+TcdB	0.00929401
BMDM LDH release(%)
	WT			Zbtb16-/-
MOCK	12.61	11.4	13.07	10.12	12.02	11.73
LPS+NIG	27.2	29.79	26.6	18.77	15.1	14.08
C.difficile	66.26	60.49	63.07	55.13	55.43	57.33
	p
LPS+NIG	0.00234524
LPS+TcdB	0.0154867

## Sheet: Figugre 2g
THP-1 IL1ꞵ
	DOX-			DOX+
MOCK	50	45	25	16	20	40
LPS+NIG	1970.5	1800	1650	600	650	980
LPS+TcdB	1300	1200	1050	685	700	900
C.difficile	2385	2500	2230	1930	1900	2100
	p
LPS+NIG	0.00213912
LPS+TcdB	0.0136982
C.difficile	0.0168103
THP-1 LDH release(%)
	DOX-			DOX+
MOCK	4.24	2.03	2.75	2.89	2.2	2.05
LPS+NIG	8.73	6.31	6.6	4.81	5.12	4.95
C.difficile	36.61	35.47	27.91	20.07	18.25	19.85
	p
LPS+NIG	0.0426725
C.difficile	0.00750474

## Sheet: Figure 3a
Serum IL1ꞵ
WT	Nlrp3R258W	Nlrp3R258W Zbtb16-/-
160	880	350
110	470	289
190	670	199
124	589	267
50	360	345
	P
WT vs Nlrp3R258W	0.000953029
Nlrp3R258W vs Nlrp3R258WZbtb16-/-	0.0114427

[truncated: 15 more sheets: Figure 3b, Figure 3d, Figure 4b, Figure 4c, Figure 4d, Figure 5f, Figure 6d, Figure 6f, Figure 6g, Figure 8c, Figure 8f & 8g, Supplementary Figure2, Supplementary Figure4, Supplementary Figure5, Supplementary Figure7]
